# Supplementary material for: pH-Responsive Alginate/Chitosan Gel Films: An Alternative for Removing Cadmium and Lead from Water
Source: Gels. 2024 Oct 19;10(10):669. doi: 10.3390/gels10100669 (PMC11507177; doi:10.3390/gels10100669)
Supplement: Supplementary file 1 [file gels-10-00669-s001.zip]

Archive with 1 entries (1 files):
- gels-3235250-supplementary.pdf
